# Supplementary material for: Levels of insecticide resistance to deltamethrin, malathion, and temephos, and associated mechanisms in Aedes aegypti mosquitoes from the Guadeloupe and Saint Martin islands (French West Indies)
Source: Infect Dis Poverty. 2017 Feb 10;6:38. doi: 10.1186/s40249-017-0254-x (PMC5303256; doi:10.1186/s40249-017-0254-x)
Supplement: Additional file 3: — Mean expression and amplification ratios used for Spearman’s rank correlation tests. (XLSX 11 kb) [file 40249_2017_254_MOESM3_ESM.xlsx]

## Sheet: Feuil1
Additional file 3. Mean expression and amplification ratios used for Spearman's rank tests
Population	Expression 014614	Expression CCEAE3A	Expression CYP6M11	Expression CYP9J23	Expression GSTE2	Amplification 014614	Amplification CCEAE3A	Amplification CYP6M11	Amplification CYP9J23	Amplification GSTE2
DH	12.8930333333333	32.7108111111111	2.0545	2.01562222222222	1.75898888888889	30.727	35.6207	2.0564	6.84958	3.43456
AB	4.28728888888889	8.33188888888889	1.41461111111111	2.8659	1.8147	26.5738	19.1582	0.858021	6.31596	2.2896
SF	21.8012888888889	46.5092888888889	4.03853333333333	11.4858444444444	2.42288888888889	40.9156	26.0497	1.67965	6.63133	1.24667
SXM	9.26134444444445	6.03481111111111	2.48565555555556	1.35545555555556	1.30223333333333	20.7077	25.1338	1.26972	5.19038	1.22451
ABY	10.9539777777778	6.17272222222222	1.21671111111111	2.80172222222222	2.2524	33.5671	40.0117	2.82786	5.6894	2.13174
BM	9.42425555555556	20.0248555555556	3.41394444444444	8.31287777777778	1.60331111111111	48.875	60.4139	2.21163	6.96534	4.53677
DH: Deshaies, AB: Anse-Bertrand, SF: Saint-François, SXM: Saint-Martin, ABY: Les Abymes, BM: Baie-Mahault.
