# Supplementary material for: Levels of insecticide resistance to deltamethrin, malathion, and temephos, and associated mechanisms in Aedes aegypti mosquitoes from the Guadeloupe and Saint Martin islands (French West Indies)
Source: Infect Dis Poverty. 2017 Feb 10;6:38. doi: 10.1186/s40249-017-0254-x (PMC5303256; doi:10.1186/s40249-017-0254-x)
Supplement: Additional file 4: — PCA matrix. (XLSX 11 kb) [file 40249_2017_254_MOESM4_ESM.xlsx]

## Sheet: Feuil1
Additional file 4. Principal Component Analysis matrix
Population	Allelic frenquency of 1534C	Allelic frequency of 1016I	Expression Fold-change 014614	Expression Fold-change CCEAE3A	Expression Fold-change CYP6BB2	Expression Fold-change CYP6M11	Expression Fold-change CYP9J23	Expression Fold-change GSTE2	KRR50 Deltamethrine	RR50 Temephos	RR50 Malathion	Mortality rate 0.06%	Mortality rate 0.08%	Amplification fold 014614	Amplification fold CCEAE3A	Amplification fold CYP6M11	Amplification fold CYP9J23	Amplification fold GSTE2
DH	0.958333	0.958333	12.893	32.7108	2.51784	2.0545	2.01562	1.75899	17.6611	18.875	1.67692	0.83	0.94	30.727	35.6207	2.0564	6.84958	3.43456
AB	0.978261	0.891304	4.28729	8.33189	0.661878	1.41461	2.8659	1.8147	28.1281	16.5	1.70769	0.64	0.93	26.5738	19.1582	0.858021	6.31596	2.2896
SF	0.895833	0.854167	21.8013	46.5093	2.97912	4.03853	11.4858	2.42289	13.6568	15.375	2.58462	0.79	0.81	40.9156	26.0497	1.67965	6.63133	1.24667
SXM	0.9375	0.909091	9.26134	6.03481	0.803744	2.48566	1.35546	1.30223	12.3911	12.4375	3.4	0.88	0.98	20.7077	25.1338	1.26972	5.19038	1.22451
ABY	0.916667	0.863636	10.954	6.17272	0.813944	1.21671	2.80172	2.2524	8.04539	33.125	4.38462	0.79	0.85	33.5671	40.0117	2.82786	5.6894	2.13174
BM	0.979167	0.904762	9.42426	20.0249	1.01747	3.41394	8.31288	1.60331	13.6207	29.125	4.26154	0.9	0.99	48.875	60.4139	2.21163	6.96534	4.53677
DH: Deshaies, AB: Anse-Bertrand, SF: Saint-François, SXM: Saint-Martin, ABY: Les Abymes, BM: Baie-Mahault.
